# Supplementary material for: Association of SULT1A2 rs1059491 with obesity and dyslipidaemia in southern Chinese adults
Source: Sci Rep. 2023 May 4;13:7256. doi: 10.1038/s41598-023-34296-4 (PMC10160091; doi:10.1038/s41598-023-34296-4)
Supplement: Supplementary file 1 — Supplementary Information 1. [file 41598_2023_34296_MOESM1_ESM.xlsx]

## Sheet: Database2022.3.19
ID	sex	age	examdate	rs1059491CA10	rs1059491	height	weight	bmi	owtob2530bmi	owt25bmi	sbp	dbp	pulse	Glu	TG	TC	LDL_C	HDL_C
T0065560	2	27.8084	2018-08-10	0	A/A	163	61.2	23.04	0	0	112	75	99	4.91	0.7	3.29	1.67	1.16
T0002903	2	52.0903	2018-08-10	0	A/A	158.5	71.3	28.38	1	1	130	72	101	6.21	1.09	4.9	2.37	1.74
T0025411	1	35.3703	2018-08-10	0	A/A	178	124.2	39.2	2	1	149	101	92	4.37	1.97	4.75	2.76	1.11
T0077035	2	30.9295	2018-10-11	1	C/A	155	67.9	28.26	1	1	139	80	84	5.23	0.78	4.63	2.79	1.18
T0077049	2	49.4127	2018-10-11	1	C/A	152	62.6	27.1	1	1	142	82	73	4.39	0.89	4.28	1.9	1.59
T0073868	1	22.2396	2018-10-11	0	A/A	172	86.5	29.24	1	1	132	81	74	4.64	1.62	4.84	2.73	1.07
T0017794	2	43.4579	2018-10-12	0	A/A	170.5	79.1	27.21	1	1	133	79	95	6.55	2.13	5.23	2.78	1.19
T0077073	1	30.59	2018-10-12	0	A/A	175.5	103.4	33.57	2	1	150	99	79	5.79	1.5	5.62	3.46	1.32
T0069177	1	28.8816	2018-10-12	0	A/A	181.5	123.1	37.37	2	1	188	119	95	5.19	2.33	5.29	2.91	1.35
T0077142	1	39.9973	2018-10-12	0	A/A	169.5	87.7	30.53	2	1	147	92	89	5.04	2.57	5.5	2.97	1.12
T0077266	1	23.2416	2018-10-15	0	A/A	172	77.2	26.1	1	1	123	67	78	5.07	1.46	5.01	2.64	1.35
T0077976	2	44.9637	2018-10-19	0	A/A	159	74.3	29.39	1	1	127	76	64	4.52	0.84	5.64	3.22	1.73
T0078004	1	32.7474	2018-10-20	0	A/A	168.5	85.7	30.19	2	1	151	101	84	4.48	4.75	4.44	1.91	1.14
T0045993	2	46.0726	2018-11-01	0	A/A	167	60.5	21.48	0	0
T0080309	1	47.9808	2018-11-10	0	A/A	172	85.5	28.9	1	1
T0060762	1	29.6783	2018-11-26	0	A/A	180	73.2	22.59	0	0	120	69	79	4.91	1.08	5.44	3.03	1.49
T0081853	1	38.9377	2018-12-07	0	A/A	168	86.4	30.61	2	1	137	95	77	4.89	2.73	4.41	2.21	0.86
T0083621	1	14.2423	2018-12-13	0	A/A	181	110	33.58	2	1
T0001875	2	51.9535	2018-12-15	0	A/A	156	61.3	25.19	1	1	176	106	81	5.04	0.94	6.43	3.64	1.55
T0083956	2	31.447	2018-12-18	0	A/A	149	53.6	24.14	0	0	123	77	109	5.11	1.74	6.67	3.41	1.74
T0009143	2	46.1218	2018-12-18	0	A/A	154	58.8	24.79	0	0	136	91	73	5.04	2.3	4.26	1.84	1.34
T0082872	1	36.8679	2018-12-25	0	A/A	168	77.7	27.53	1	1	148	100	73	8.47	2.42	6.44	4.03	1.01
T0006115	2	31.436	2018-12-28	0	A/A	149	55.9	25.18	1	1	117	66	85	6	3.24	3.76	1.91	0.76
T0084737	2	33.6783	2018-12-28	0	A/A	151	66.2	29.03	1	1	121	85	93	5.03	3.74	4.71	2.22	1.05
T0085794	2	20.6133	2019-01-14	0	A/A	167	81.3	29.15	1	1	132	72	81	12.47	3.4	5.98	2.93	1.43
T0045269	1	56.3285	2019-01-18	0	A/A	166	86.5	30.19	2	1	146	86	84	5.18	1.2	4.82	2.5	1.27
T0086271	2	21.6564	2019-01-23	0	A/A	156.5	64.7	26.42	1	1	112	64	64	4.37	1.28	5.96	3.23	1.58
T0049471	2	37.3087	2019-01-23	0	A/A	163	77.3	29.1	1	1	114	76	78	5.24	2.42	5.2	2.59	1.4
T0086411	2	37.8508	2019-01-25	1	C/A	152	63	27.27	1	1	128	84	88	4.56	1.17	4.95	2.57	1.44
T0086676	2	24.4873	2019-01-29	0	A/A	164.5	77.3	28.57	1	1	148	77	79	4.93	1.97	4.26	2.01	1.27
T0087297	1	39.7974	2019-02-11	0	A/A	171.5	93.8	31.89	2	1	165	106	75	7.17	3.63	5.67	3.17	0.96
T0087950	2	31.3155	2019-02-16	0	A/A	159	62.6	24.76	0	0
T0050921	2	51.5044	2019-02-19	0	A/A	157	63.9	25.92	1	1
T0054995	1	51.2799	2019-02-21	0	A/A	163.5	86.5	32.36	2	1	126	79	63	4.75	1.65	7.02	4.48	1.27
T0082693	1	40.4572	2019-02-22	0	A/A	170.5	82.2	28.28	1	1	125	81	78	5.01	2.11	4.71	2.64	1.07
T0041844	2	48.5147	2019-02-25	0	A/A	160.5	63.9	24.81	0	0	112	66	81	4.85	0.73	5.35	2.82	1.65
T0088438	2	32.0438	2019-02-26	0	A/A	156	55.7	22.89	0	0	113	69	78	4.78	0.81	3.46	1.56	1.31
T0087162	1	43.1321	2019-03-08	0	A/A	170	76.8	26.58	1	1	149	97	107
T0089637	2	28.3669	2019-03-15	0	A/A	161	68.4	26.39	1	1	114	68	94	4.51	1.01	7.95	4.61	1.86
T0058956	1	48.7967	2019-03-19	0	A/A	166	94.3	34.22	2	1
T0014281	1	52.7091	2019-03-20	0	A/A	162	67.1	25.57	1	1
T0006433	1	38.7379	2019-03-22	0	A/A	171.5	85	28.9	1	1	163	98	80	5.86	10.55	5.71	2.33	1.24
T0057940	2	50.2204	2019-03-26	0	A/A	165	71.1	26.12	1	1	109	69	67	4.22	0.76	6.22	3.81	1.35
T0091345	1	33.3224	2019-04-02	0	A/A	166	69.4	24.57	0	0	102	63	72	4.63	1.59	3.74	1.87	1.09
T0091358	2	28.9692	2019-04-02	0	A/A	159	65.9	26.07	1	1	122	68	93	5.37	1.48	3.95	1.89	1.28
T0008699	2	35.0746	2019-04-11	0	A/A	160	78.5	30.67	2	1	121	75	72
T0005846	2	35.3429	2019-04-13	0	A/A	159	58.6	23.18	0	0	121	67	74	4.64	1.19	5.66	3.07	1.55
T0016453	2	34.7461	2019-04-16	1	C/A	159.5	55.7	21.9	0	0	122	80	98	5.01	1.22	4.05	1.97	1.18
T0074252	2	43.217	2019-04-17	0	A/A	149	60.1	27.07	1	1	144	88	75	5.18	2.95	5.31	2.64	1.26
T0091898	2	27.1211	2019-05-07	0	A/A	165	66.4	24.39	0	0	133	67	100	4.49	1.68	4.86	2.25	1.56
T0057847	2	36.1999	2019-05-07	0	A/A	149	55.5	25	1	1
T0095414	2	30.5216	2019-05-23	0	A/A	158	69.9	28	1	1	116	75	84	4.3	1.04	4.34	2.21	1.4
T0004462	2	34.6092	2019-05-24	0	A/A	165	73.1	26.85	1	1	119	73	80	4.87	0.83	4.22	2.32	1.18
T0095859	1	22.1848	2019-05-28	0	A/A	177	125.8	40.16	2	1	118	63	73	5.03	1.87	3.38	2	0.9
T0046217	2	22.9733	2019-05-30	0	A/A	161	54.7	21.1	0	0
T0096731	1	24.9719	2019-06-06	0	A/A	168.5	74.8	26.35	1	1	123	77	70	4.63	1.24	4	2.28	1.03
T0096951	2	17.8508	2019-06-10	0	A/A	166.5	78.6	28.35	1	1	124	63	95	5.26	2.6	5.18	2.95	1.25
T0097070	1	47.4771	2019-06-11	0	A/A	168	89.9	31.85	2	1	162	119	73	4.68	2.13	5.11	3.12	0.97
T0097178	2	13.6537	2019-06-12	0	A/A	159.5	87	34.2	2	1
T0043573	2	57.0897	2019-06-14	0	A/A	156.5	69.7	28.46	1	1	124	79	72
T0097533	2	18.4997	2019-06-14	0	A/A	171.5	99	33.66	2	1	128	67	82	4.14	1.25	4.56	2.6	1.08
T0042660	2	52.4298	2019-06-19	0	A/A	159	69.6	27.53	1	1
T0099334	2	21.4127	2019-06-25	0	A/A	159.5	79.6	31.29	2	1	119	64	72	5.14	1.24	4.18	2.26	1.14
T0099888	2	17.3333	2019-07-02	0	A/A	154.5	71	29.75	1	1	116	63	86	4.64	0.98	3.23	1.25	1.53
T0100385	2	9.52498	2019-07-08	0	A/A	142	41.9	20.78	1	1	103	60	102	5.43	3.08	4.21	2.25	1.02
T0026198	2	41.2183	2019-07-10	0	A/A	156	69.8	28.68	1	1	124	72	98	5.05	1.12	4.42	2.83	1.12
T0100724	2	41.8508	2019-07-11	0	A/A	156	68.1	27.98	1	1	126	88	75	5.39	2.19	4.66	2.24	1.1
T0002971	1	35.1458	2019-07-25	0	A/A	176.5	91.9	29.5	1	1	142	90	95	4.91	3.77	6.28	3.66	1.3
T0103012	1	16.3176	2019-08-05	0	A/A	179	137	42.76	2	1	145	92	85	5.14	1.89	4.91	2.87	1.19
T0009164	2	43.7098	2019-08-06	0	A/A	156.5	64.3	26.25	1	1	129	83	74	4.99	2.89	6.19	3.62	1.23
T0104583	2	33.6345	2019-08-27	1	C/A	167.5	91.1	32.47	2	1	118	77	73	5.1	0.97	5.42	3.31	1.33
T0104665	2	46.1574	2019-08-28	0	A/A	157.5	63.2	25.48	1	1
T0055196	2	52.7529	2019-08-28	0	A/A	156	64.5	26.5	1	1	101	58	62	5	1.19	5.33	2.63	2.16
T0104654	2	47.3949	2019-08-28	0	A/A	148.5	66.4	30.11	2	1	119	77	92	4.68	1.36	4.87	2.85	1.27
T0104795	1	39.6222	2019-08-29	0	A/A	171	86.9	29.72	1	1	113	69	63	5.3	1.3	3.95	2.1	1.22
T0105581	2	19.6085	2019-09-09	0	A/A	155	65.6	27.31	1	1	114	59	86	6.73	1.07	4.47	1.62	2.21
T0013539	1	39.4825	2019-09-25	0	A/A	170.5	84.8	29.17	1	1	134	94	79	4.31	2.44	5	2.94	1.03
T0107208	1	42.9021	2019-09-30	0	A/A	160	79.6	31.09	2	1
T0107497	1	36.0082	2019-10-05	0	A/A	175	97	31.67	2	1	118	67	62	4.92	3.06	4.73	2.48	1.16
T0016626	2	28.1752	2019-10-07	1	C/A	162	64.6	24.62	0	0	115	60	98	5	0.39	4.56	2.59	1.56
T0002427	2	34.8172	2019-10-08	0	A/A	154	66.9	28.21	1	1	104	69	76	5.19	2.12	5.89	3.34	1.53
T0108073	1	35.5592	2019-10-11	0	A/A	167	73.2	26.25	1	1	124	81	74	4.55	1.36	5.01	3.28	1.27
T0108072	1	33.9138	2019-10-11	0	A/A	166	76	27.58	1	1	120	68	69	5.15	3.33	5.35	3.31	1.06
T0108108	2	51.3402	2019-10-11	0	A/A	163	97.5	36.7	2	1	142	72	71	7.64	7.71	5.03	0.88	0.94
T0045147	2	31.9014	2019-10-15	0	A/A	161	62.8	24.23	0	0
T0110879	2	40.6297	2019-11-07	0	A/A	153	59.2	25.29	1	1	97	59	82	4.84	1.48	4.07	2.4	1.09
T0107056	2	39.9918	2019-11-09	0	A/A	153.5	61.6	26.14	1	1	164	100	89	5.94	4.25	4.89	2.77	0.89
T0111290	2	25.4292	2019-11-12	0	A/A	164	105.2	39.11	2	1	149	93	91	5.17	1.04	4.26	2.64	0.95
T0038044	2	24.1369	2020-01-06	0	A/A	155	51.2	21.3	0	0
T0071702	2	39.0691	2020-01-06	0	A/A	150.5	48.2	21.28	0	0	121	63	73	5.07	0.73	4.46	2.23	1.4
T0015563	1	34.3217	2020-01-06	1	C/A	168	63.9	22.64	0	0	133	70	96	5.05	0.88	3.94	1.98	1.27
T0001866	2	59.7481	2020-01-06	0	A/A	151.5	54.1	23.57	0	0	120	80		6.63	2.98	6.57	3.39	1.39
T0002321	2	59.2608	2020-01-06	0	A/A		64.3	25.76	1	1	138	87	110	5.68	0.7	3.71	1.96	1.29
T0071704	1	40.2081	2020-01-06	1	C/A	184.5	94.5	27.76	1	1	137	76	88	5.81	0.91	3.01	1.4	1.16
T0046134	2	26.5681	2020-01-07	0	A/A		45.2	21.21	0	0	132	78
T0002636	2	27.1513	2020-01-07	0	A/A	159	46.5	18.39	0	0	113	73	74
T0088056	2	28.0082	2020-01-07	0	A/A	165	52.4	19.25	0	0	107	69	85	5.03	0.45	4.3	1.78	1.96
T0015890	2	25.0513	2020-01-07	0	A/A	162.5	58.5	22.15	0	0				4.96	0.57	4.86	2.15	2.19
T0001622	2	36.4764	2020-01-07	1	C/A		55	21.09	0	0	129	77		5.3	0.61	4.01	1.75	1.73
T0003698	2	28.1643	2020-01-07	0	A/A		45	18.98	0	0	124	68	106	5.44	0.65	3.6	1.82	1.59
T0002661	2	33.2621	2020-01-07	0	A/A	160.5	49.2	19.1	0	0	129	82	79	4.91	0.67	4.56	1.69	2.24
T0008680	2	30.9268	2020-01-07	0	A/A	160.5	59.2	22.98	0	0	118	74	72	5.1	0.77	4.44	1.83	2.08
T0013510	2	31.258	2020-01-07	0	A/A	162.5	54.8	20.75	0	0	119	64	89	5.02	0.97	4.2	2.42	1.45
T0005767	2	46.1218	2020-01-07	0	A/A		56.4	22.03	0	0	123	74		5.08	1.19	4.63	2.15	1.71
T0014263	1	42.1383	2020-01-07	1	C/A	164.5	65.8	24.32	0	0				4.62	1.27	4.5	2.27	1.48
T0013217	1	52.9582	2020-01-07	0	A/A	170.5	71.7	24.67	0	0	141	79	100	5.48	3.62	5.84	2.8	1.37
T0001566	2	29.076	2020-01-07	0	A/A		73.4	27.97	1	1	116	64
T0012164	2	34.0835	2020-01-07	0	A/A	164.5	71.3	26.35	1	1
T0003948	2	37.5825	2020-01-07	0	A/A	154.5	73.6	30.83	2	1	158	108	93	5.42	2.08	5.36	3	1.41
T0006421	2	25.8782	2020-01-08	1	C/A		56	20.82	0	0	125	70
T0006983	2	30.0123	2020-01-08	0	A/A	157	57.7	23.41	0	0	132	76	78	4.84	0.29	3.78	1.66	1.77
T0027901	1	29.9713	2020-01-08	0	A/A	176	64	20.66	0	0	114	58	68	5.37	0.5	3.47	1.7	1.41
T0004460	1	47.9014	2020-01-08	0	A/A	163.5	60.8	22.75	0	0	115	67	68	5.55	0.74	4.66	2.5	1.5
T0012487	2	41.4018	2020-01-08	0	A/A		64.6	23.16	0	0	117	78		4.92	0.78	4.53	2.07	1.94
T0030671	2	41.9658	2020-01-08	1	C/A	158.5	52.7	20.98	0	0	126	63	78	4.93	0.87	4.67	2.5	1.46
T0075756	2	35.436	2020-01-08	0	A/A	156	49.9	20.51	0	0	127	70	78	5.64	0.89	4.24	2.2	1.34
T0073300	2	23.4251	2020-01-08	0	A/A	156.5	57.7	23.56	0	0	115	66	87	5.01	0.93	3.94	1.91	1.32
T0015549	2	29.8672	2020-01-08	0	A/A		39	16.66	0	0	105	74		4.8	1.64	4.14	1.92	1.42
T0006897	2	47.8029	2020-01-08	0	A/A	159.5	65.2	25.63	1	1	133	85	85	5.21	1.3	6.36	3.64	1.55
T0004657	2	27.3867	2020-01-08	0	A/A		57.5	25.22	1	1	114	75		5.46	1.75	3.32	1.47	1.02
T0002775	2	39.217	2020-01-08	0	A/A		56.9	25.46	1	1	140	84		5.14	2.28	5.95	3.55	1.34
T0089914	1	30.8227	2020-01-09	0	A/A		71.8	21.68	0	0	131	73
T0004339	2	33.2266	2020-01-09	1	C/A	162	64.7	24.65	0	0	132	76	96
T0007012	2	38.2505	2020-01-09	0	A/A		45.7	18.19	0	0	115	70
T0007570	2	25.2402	2020-01-09	0	A/A	156	45.8	18.82	0	0	88	51	70	4.86	0.51	2.73	1.17	1.11
T0004115	2	49.0979	2020-01-09	0	A/A	158.5	57.9	23.05	0	0	118	60	64	4.83	0.61	3.24	1.14	1.66
T0006170	2	28.0849	2020-01-09	0	A/A	154.5	49.9	20.91	0	0	100	49	77	4.91	0.71	2.8	1.04	1.35
T0046231	2	23.9014	2020-01-09	0	A/A	159	60.7	24.01	0	0	107	68	83	5.18	0.76	5.58	2.91	1.57
T0027561	2	21.7878	2020-01-09	1	C/A		44.5	17.83	0	0	116	76		4.94	0.77	3.64	1.67	1.36
T0086527	2	22.0068	2020-01-09	0	A/A	162	50	19.05	0	0				4.47	0.78	6.31	2.86	2.35
T0005670	2	40.1807	2020-01-09	0	A/A		43	19.11	0	0	120	70		5.32	0.99	4.79	1.91	2.12
T0085501	1	40.3203	2020-01-09	0	A/A		85.2	26.44	1	1	131	82
T0115462	2	50.0452	2020-01-09	0	A/A	159	74.2	29.35	1	1	146	82	89
T0001938	2	59.729	2020-01-09	0	A/A	161.5	73.4	28.14	1	1	141	73	82
T0115383	2	32.4517	2020-01-09	0	A/A	158.5	73.2	29.14	1	1	107	63	72	5.4	0.94	6.31	4.23	1.14
T0115380	1	31.0801	2020-01-09	0	A/A	174	75.7	25	1	1	128	71	76	4.57	1.25	3.68	1.87	1.17
T0029480	1	77.0103	2020-01-09	0	A/A	167	78.9	28.29	1	1	164	88	65	5.34	1.3	4.98	2.46	1.61
T0036247	1	43.7536	2020-01-09	0	A/A	174	89.8	29.66	1	1	163	103	64	5.43	2.13	4.57	2.35	1.2
T0109834	2	50.5599	2020-01-09	0	A/A	155	70.4	29.3	1	1	138	78	80	4.82	2.78	5.3	2.81	1.22
T0115421	1	46.9651	2020-01-09	0	A/A	165.5	79.2	28.92	1	1	129	82	71	5.61	3	5.48	3.08	1.03
T0115324	1	39.9343	2020-01-09	0	A/A	167	86.3	30.95	2	1	139	96	82	4.84	2.31	5.4	2.92	1.22
T0084428	2	25.3771	2020-01-10	0	A/A	164.5	56.5	20.88	0	0	102	68	79	4.75	0.58	3.46	1.37	1.72
T0015473	2	46.5188	2020-01-10	0	A/A	154	50.6	21.34	0	0	102	51	57	5.37	0.79	4.5	2.47	1.54
T0084431	2	26.9596	2020-01-10	1	C/A	166.5	60.1	21.68	0	0	113	68	79	5.25	0.83	3.31	1.66	1.12
T0084432	2	25.8289	2020-01-10	0	A/A	165	55.1	20.24	0	0	121	61	73	5.23	0.99	3.68	1.52	1.69
T0084294	2	26.1656	2020-01-10	0	A/A	162.5	52.9	20.03	0	0	96	63	109	5.31	1.01	2.81	1.42	1.06
T0114965	1	26.5352	2020-01-10	0	A/A	170.5	64.9	22.33	0	0	125	78	82	5.2	1.06	4.44	2.57	1.31
T0014476	2	54.8227	2020-01-10	0	A/A	157.5	59.4	23.95	0	0	138	81	76	5.27	1.53	6.51	3.21	2.13
T0003109	1	38.2505	2020-01-10	0	A/A	165.5	65.6	23.95	0	0	119	79	77	5.44	1.9	6.6	3.81	1.81
T0014475	2	53.3224	2020-01-10	0	A/A	154	55	23.19	0	0	158	94	95	5.38	2.5	5.43	2.98	1.45
T0115474	2	17.6044	2020-01-10	1	C/A	168.5	82	28.88	1	1	125	70	87	4.91	0.48	4.2	2.51	1.17
T0029307	1	78.9925	2020-01-10	0	A/A	164.5	76	28.09	1	1	129	72	78	5.09	1.47	3.34	1.54	1.16
T0041655	1	56.2875	2020-01-10	0	A/A	177	88.2	28.15	1	1	135	83	90	5.15	2.16	5.22	3.28	1.09
T0054908	1	27.4196	2020-01-10	0	A/A	171.5	83.3	28.32	1	1	106	78	78	6.54	2.39	5.46	3.4	1.19
T0084381	1	27.384	2020-01-10	0	A/A	174	83.9	27.71	1	1	125	68	79	5.2	3.21	4.62	2.48	1.12
T0008578	1	30.527	2020-01-10	0	A/A	174.5	85	27.92	1	1	139	93	66	4.25	3.32	4.58	2.36	0.91
T0077696	1	27.0144	2020-01-10	0	A/A	180	99	30.56	2	1	139	89	94	5.54	0.89	4.94	2.79	1.33
T0048264	1	46.5736	2020-01-10	0	A/A	171	89.4	30.57	2	1	131	83	73	5.03	1.81	5.93	3.59	1.2
T0004667	2	28.8159	2020-01-11	0	A/A		50	17.72	0	0	108	70
T0115464	2	24.5038	2020-01-11	0	A/A	164	61	22.68	0	0	108	60	84	5.18	0.64	5.21	2.53	1.97
T0015581	2	31.6632	2020-01-11	0	A/A		49.9	21.18	0	0	132	78	117	5.2	0.88	3.68	1.31	2.02
T0002784	2	40.9035	2020-01-11	0	A/A		53.6	21.61	0	0	100	60		4.42	1.12	4.79	2.38	2.01
T0001659	1	53.1992	2020-01-11	0	A/A	167	68.9	24.71	0	0	166	103	69	6.05	1.2	4.48	2.53	1.51
T0006852	2	43.3566	2020-01-11	0	A/A	159.5	54.5	21.42	0	0	101	54	81	5.41	1.31	4.6	2.17	1.94
T0004371	1	48.0821	2020-01-11	0	A/A		68.7	22.43	0	0	111	73		6.55	2.07	4.41	2.46	1.2
T0001656	1	57.2594	2020-01-11	0	A/A	168	75.2	26.64	1	1	137	82	96	6.56	1.38	5.46	3.36	1.65
T0002941	2	47.7536	2020-01-11	0	A/A	161.5	70.6	27.07	1	1	142	90	82	5.79	2.3	6.08	3.7	1.51
T0008021	2	28.6653	2020-01-15	1	C/A	162	62	23.63	0	0	130	63	92	5.4	1.53	4.33	2.4	1.25
T0115493	2	59.6824	2020-01-15	0	A/A	157	70.7	28.68	1	1	122	75	86
T0115708	1	43.2471	2020-01-15	0	A/A	183.5	87.7	26.05	1	1	124	75	105	5.46	1.24	4.88	2.67	1.77
T0115776	1	18.6858	2020-01-16	0	A/A	184	107.5	31.75	2	1	134	74	93	5.6	1.5	5.16	3.25	1.25
T0008108	2	28.7009	2020-01-18	0	A/A		49	21.21	0	0	125	67
T0004185	2	53.8042	2020-01-18	0	A/A		50	21.93	0	0	135	82		5.46	0.75	5.12	2.25	2.33
T0004143	2	40.9363	2020-01-18	0	A/A	156	50.6	20.79	0	0	113	63		5.31	0.87	5.04	2.02	2.22
T0101999	2	71.9179	2020-01-18	0	A/A		50.9	21.46	0	0	156	85		6.13	0.99	5.64	3.58	1.57
T0014045	2	37.5441	2020-01-18	0	A/A	157	57.4	23.29	0	0	104	64	73	5.37	1.04	4.56	2.62	1.27
T0002772	2	45.9165	2020-01-18	1	C/A		56	22.43	0	0	120	70		6.33	1.22	6.73	4.55	1.52
T0015417	1	37.9877	2020-01-18	0	A/A		66.4	21.68	0	0	115	63		5.51	1.23	4.15	1.92	1.53
T0006934	2	31.989	2020-01-18	0	A/A		49.8	20.6	0	0	95	61		5.48	1.42	4.25	2.2	1.36
T0088940	2	42.8775	2020-01-18	0	A/A	154.5	62.7	26.27	1	1	147	86	88	5.63	0.66	4.67	2.72	1.34
T0049585	1	24.5394	2020-01-18	0	A/A	166	71.3	25.88	1	1				5.21	0.77	5.46	3.07	1.48
T0017019	1	39.9398	2020-01-18	1	C/A	183	97.4	29.09	1	1	139	93	79	5.11	1.86	5.66	3.13	1.63
T0115926	2	56.8268	2020-01-18	0	A/A	162.5	78.3	29.65	1	1	155	73	90	14.68	3.17	5.45	2.97	1.2
T0082661	1	45.4839	2020-01-18	0	A/A	170.5	81.4	28	1	1	148	94	88	6.26	3.98	5.52	2.77	1.27
T0087774	1	49.2786	2020-01-18	0	A/A	161.5	80.6	30.9	2	1	142	92	75	6.77	0.76	3.78	2.02	1.16
T0038101	2	25.065	2020-01-19	0	A/A		48.8	19.43	0	0	109	61
T0028367	2	28.4764	2020-01-19	0	A/A	160.5	57.1	22.17	0	0	117	76	66
T0008259	2	35.0637	2020-01-19	0	A/A		45.6	20.68	0	0	103	67		5.03	0.51	3.57	1.54	1.53
T0019299	1	40.9199	2020-01-19	0	A/A		76.9	26.93	1	1	136	89		5.28	1.44	4.24	2.19	1.19
T0002888	2	31.1951	2020-01-20	0	A/A		56	21.34	0	0	110	70
T0005493	2	44.0575	2020-01-20	0	A/A	163	57.5	21.64	0	0	116	73	70
T0007082	2	25.6564	2020-01-20	0	A/A	169	49.9	17.47	0	0	133	82	90	4.72	0.43	3.91	1.51	1.85
T0005713	2	25.1444	2020-01-20	0	A/A	162	45.6	17.38	0	0	123	57	93	5.02	0.46	5.91	2.96	2.26
T0008773	2	28.5284	2020-01-20	0	A/A	157.5	53.9	21.73	0	0	116	65	79	4.79	0.59	4.49	2.06	1.79
T0007275	2	28.8898	2020-01-20	0	A/A		53.1	19.74	0	0	113	65		5.25	0.63	3.83	1.74	1.68
T0006870	2	29.2485	2020-01-20	0	A/A	163.5	50.8	19	0	0	108	67	61	4.57	0.81	5.93	3.68	1.44
T0008641	2	33.3196	2020-01-20	0	A/A		53.6	20.94	0	0	107	66		5.08	0.82	5.05	3.1	1.58
T0004670	2	34.2204	2020-01-20	0	A/A		62.8	24.84	0	0	128	70		4.96	0.94	5.64	2.87	1.78
T0013581	2	34.3546	2020-01-20	0	A/A	155.5	56.2	23.24	0	0				4.95	1.16	5.54	2.71	2.1
T0004168	2	40.23	2020-01-20	0	A/A		50	20.55	0	0	120	70		4.53	1.18	5.22	2.61	1.68
T0006742	2	39.8932	2020-01-20	0	A/A		62.1	23.52	0	0	117	69		5.73	1.22	4.58	2.59	1.19
T0007280	2	29.3142	2020-01-20	0	A/A		56.2	21.42	0	0	103	61		5.25	1.46	3.91	1.96	1.22
T0003701	2	28.4353	2020-01-20	0	A/A		46.8	18.17	0	0	113	62	103	4.59	1.59	4.22	2.1	1.51
T0013596	1	46.6612	2020-01-20	1	C/A		68.4	24.67	0	0	130	80		5.58	1.64	5.45	2.92	1.58
T0009399	2	66.1054	2020-01-20	0	A/A		51.4	22.85	0	0	118	71		6.05	2.32	6.09	3.37	1.26
T0115994	2	20.063	2020-01-20	0	A/A	163	72.3	27.21	1	1	115	76	89
T0116052	2	10.8747	2020-01-20	0	A/A	147.5	48	22.06	1	1	106	52	82	4.72	0.69	3.81	1.72	1.68
T0116040	1	21.8563	2020-01-20	0	A/A	179	90.9	28.37	1	1	138	80	92	5.15	0.81	4.07	2.16	1.45
T0069193	1	45.5551	2020-01-20	0	A/A	163.5	75.9	28.39	1	1	147	93	84	6.13	1.24	3.1	1.78	0.89
T0116025	1	56.909	2020-01-20	0	A/A	167.5	83.1	29.62	1	1	129	81	78	5.91	1.32	6.67	4.06	1.36
T0116000	1	34.3436	2020-01-20	0	A/A	174.5	85.2	27.98	1	1	127	76	73	5.56	1.48	4.79	2.18	1.78
T0047085	1	60.0329	2020-01-20	0	A/A	163.5	77	28.81	1	1	128	73	98	6.36	1.82	5.69	3.31	1.35
T0049629	1	46.8501	2020-01-20	0	A/A	166	77.2	28.02	1	1	120	78	77	6.13	2.26	5.91	3.17	1.56
T0116034	1	50.705	2020-01-20	0	A/A	167	78.2	28.04	1	1	150	91	58	5.21	3.69	5.4	2.13	1.52
T0073954	1	58.2779	2020-01-20	0	A/A	164.5	85.3	31.52	2	1	124	85	77	6.73	0.82	4.21	2.32	1.11
T0115995	1	43.4251	2020-01-20	0	A/A	176.5	93.5	30.01	2	1	158	96	74	6.84	1.89	6.3	3.67	1.34
T0115667	1	25.7522	2020-01-20	0	A/A	167	92.4	33.13	2	1	134	79	75	5.44	2.87	3.83	2.1	0.94
T0116125	2	31.8987	2020-01-21	0	A/A	160.5	52.7	20.46	0	0	113	67	87
T0116108	2	44.1834	2020-01-21	0	A/A	155.5	45.5	18.82	0	0	93	60	56
T0014926	1	55.1759	2020-01-21	0	A/A		66.2	21.01	0	0	116	66	59
T0015559	2	34.6995	2020-01-21	0	A/A		52.8	21.7	0	0	132	77		4.97	0.63	3.66	1.83	1.53
T0008807	2	38.2012	2020-01-21	0	A/A	156.5	54	22.05	0	0	116	67	76	5.16	0.65	4.31	2.01	1.62
T0004729	2	40.1068	2020-01-21	0	A/A		57.8	23.9	0	0	102	55		5.07	0.79	4.62	2.64	1.33
T0047547	2	62.5763	2020-01-21	0	A/A	158.5	52.9	21.06	0	0	108	65	88	5.51	0.8	5.33	3.15	1.84
T0007093	2	35.3183	2020-01-21	0	A/A		57.7	21.45	0	0	101	65		4.99	0.88	4.34	2.09	1.48
T0012244	2	51.7618	2020-01-21	0	A/A		49.5	19.46	0	0	110	69		5.32	0.94	4.76	2.35	1.81
T0008697	2	31.4606	2020-01-21	0	A/A	167.5	61.1	21.78	0	0	136	89	86	5.67	1.11	5.17	2.76	1.59
T0003257	2	47.8001	2020-01-21	0	A/A		48.9	19.71	0	0	111	72		4.87	1.15	5.06	2.42	1.9
T0031155	2	32.8268	2020-01-21	0	A/A		54.5	22.98	0	0	119	80		5.67	1.17	4.4	2.16	1.4
T0015481	2	30.1246	2020-01-21	1	C/A	159.5	58.6	23.04	0	0	113	60	90	4.85	1.2	4.43	2.09	1.62
T0013605	1	43.2717	2020-01-21	0	A/A		66.2	22.51	0	0	118	73		5.64	1.38	5.78	3.38	1.65
T0005766	2	56.1615	2020-01-21	0	A/A		55	24.45	0	0	134	65		5.86	1.5	6.01	3.37	1.41
T0064842	2	51.3101	2020-01-21	0	A/A	167.5	79.5	28.34	1	1	147	90	76	5.84	1.07	5.12	2.98	1.26
T0050236	1	44.9281	2020-01-21	0	A/A	170	85.3	29.52	1	1	131	68	88	4.94	1.21	4.02	2.42	1.06
T0070084	1	25.4237	2020-01-21	0	A/A		91.4	26.56	1	1	132	81		5.26	1.22	3.83	2.29	1.12
T0116059	1	56.8953	2020-01-21	0	A/A	166	80.7	29.29	1	1	155	90	100	6.86	2.09	4.93	2.95	1.16
T0052003	1	38.5462	2020-01-21	0	A/A	162	74.1	28.24	1	1	126	80	69	5.74	2.2	5.2	3	1.3
T0116145	1	35.8248	2020-01-21	0	A/A	162	77.9	29.68	1	1	135	86	83	5.5	8.2	4.5	2.04	0.53
T0116133	1	23.9316	2020-01-21	0	A/A	182.5	112.6	33.81	2	1	132	61	77	5.29	1.08	4.62	2.43	1.36
T0116106	1	24.1643	2020-01-21	0	A/A	169	89.5	31.34	2	1	108	61	91	5.3	1.42	4.18	2.51	1.15
T0050737	1	54.4367	2020-01-21	0	A/A	158.5	79.1	31.49	2	1	118	72	79	5.6	2.3	4.68	2.53	1.14
T0114958	1	29.5222	2020-01-22	1	C/A		62.9	23.39	0	0	125	76
T0116207	1	25.6537	2020-01-22	0	A/A	174.5	68.4	22.46	0	0	131	76	102	6.59	0.44	4.24	2.39	1.22
T0046213	2	25.5387	2020-01-22	0	A/A	153.5	58.1	24.66	0	0	119	84	96	5.23	0.45	4.26	2.1	1.46
T0004428	2	34.0753	2020-01-22	0	A/A	164	54.1	20.12	0	0	125	81	89	4.95	0.56	4.76	1.93	2.15
T0004468	2	37.2074	2020-01-22	0	A/A	161	52.8	20.37	0	0	123	71	91	5.42	0.68	4.3	2.23	1.77
T0004696	2	35.2389	2020-01-22	0	A/A	149.5	47.1	21.07	0	0	108	68	95	5.33	0.87	4.21	2	1.48
T0084266	2	26.1355	2020-01-22	0	A/A	161.5	55.8	21.39	0	0				5.25	1	5.05	2.62	1.48
T0027350	1	29.0267	2020-01-22	0	A/A		65.2	24.1	0	0	111	79		5.22	1.04	4.1	2.68	1.04
T0001981	2	65.5551	2020-01-22	0	A/A		58.9	23.01	0	0	133	73		5.91	1.07	5.7	3.1	1.76
T0009272	2	28.7392	2020-01-22	0	A/A		63.3	22.97	0	0	103	61		5.42	1.19	3.28	1.48	1.19
T0050222	2	51.9671	2020-01-22	1	C/A	156	72.6	29.83	1	1	140	76	80	5.06	1.02	4.85	2.86	1.41
T0050108	1	33.5031	2020-01-22	0	A/A	176	88.3	28.51	1	1	125	64	62	5.69	1.67	3.66	1.85	1.05
T0004234	1	29.2786	2020-01-22	0	A/A	183	102.9	30.73	2	1	130	75	78	5.37	2.36	3.91	1.92	1.12
T0016245	2	27.1704	2020-02-17	0	A/A	160	73.8	28.83	1	1				4.92	0.81	6.22	3.76	1.57
T0038082	2	22.9487	2020-02-19	0	A/A	160.5	49.8	19.33	0	0	109	61	82	4.55	0.57	3.74	1.58	1.63
T0009404	2	40.2574	2020-02-20	0	A/A	166	54.5	19.78	0	0	125	83	101	5.48	0.77	4.72	2.79	1.41
T0116537	2	25.2539	2020-02-20	0	A/A	151	45.5	19.96	0	0	111	69	112	5.5	0.97	4.71	2.75	1.58
T0006857	1	39.4606	2020-02-20	0	A/A	175.5	63.6	20.65	0	0	134	85	91	4.56	2.29	4.29	2.18	1.19
T0012840	2	37.4209	2020-02-21	0	A/A	149	53.8	24.23	0	0	106	66	89
T0089830	2	49.024	2020-02-21	0	A/A	161.5	58.2	22.32	0	0	141	78	82	4.91	0.98	3.92	2.26	1.05
T0090652	2	42.2615	2020-02-21	0	A/A	162.5	63.2	23.93	0	0	139	78	68	5.13	1.31	4.7	2.49	1.48
T0015887	1	43.2608	2020-02-21	0	A/A	170	71.6	24.78	0	0	132	89	90	4.73	2.01	4.61	2.81	0.78
T0006705	2	45.0623	2020-02-21	0	A/A	160	59	23.05	0	0	125	80	78	4.8	2.39	4.67	2.7	0.98
T0015070	2	32.0055	2020-02-21	0	A/A	159.5	65.7	25.83	1	1	134	85	85
T0007673	1	30.6557	2020-02-21	0	A/A	181	88.4	26.98	1	1	112	64	78	4.75	0.76	6.02	3.68	1.39
T0013599	2	29.2649	2020-02-21	0	A/A	155	60.3	25.1	1	1	130	74	75	4.95	0.82	3.8	1.95	1.25
T0001916	1	56.7967	2020-02-21	0	A/A	165	73	26.81	1	1	135	78	80	5	1.22	4.98	2.81	1.36
T0015446	1	53.1937	2020-02-21	0	A/A	163	71.8	27.02	1	1	137	87	107	5.16	1.68	5.91	3.47	1.39
T0006979	2	37.8973	2020-02-21	0	A/A	157.5	65.4	26.37	1	1	124	82	80	4.88	1.71	4.52	2.4	1.23
T0006722	2	39.7919	2020-02-21	0	A/A	158	67.1	26.88	1	1	122	72	99	5.57	1.81	4.67	2.42	1.19
T0075787	2	35.9425	2020-02-21	0	A/A	153	65	27.77	1	1	124	69	112	5.46	2.26	5.79	3.54	1.16
T0046279	2	24.4435	2020-02-21	0	A/A	150.5	64.4	28.43	1	1	150	104	93	5.16	2.48	5.54	2.95	1.22
T0013862	2	37.1773	2020-02-21	0	A/A	161	76.8	29.63	1	1	133	74	61	5.51	3.16	4.41	2.23	1.1
T0052147	1	23.3155	2020-02-21	0	A/A	178.5	110.6	34.71	2	1	151	82	97
T0015202	1	33.4593	2020-02-21	0	A/A	160	78.6	30.7	2	1	129	85	83
T0008526	2	27.5537	2020-02-22	0	A/A	164	53.4	19.86	0	0	123	66	85	5.32	0.36	3.83	1.94	1.42
T0038047	2	24.2984	2020-02-22	0	A/A	162.5	58.9	22.31	0	0	135	66	103	4.88	0.43	3.53	1.7	1.4
T0013161	2	40.846	2020-02-22	0	A/A	155.5	45.8	18.94	0	0	121	76	78	5.6	0.45	3.91	1.58	1.86
T0038065	2	24.1013	2020-02-22	0	A/A	149.5	44.5	19.91	0	0	125	80	95	4.41	0.48	3.23	1.52	1.26
T0006658	2	27.373	2020-02-22	0	A/A	163	53.8	20.25	0	0	113	68	97	5	0.49	4.53	2.01	1.68
T0013397	2	31.9918	2020-02-22	1	C/A	158.5	43.2	17.2	0	0	116	73	94	4.92	0.51	4.93	1.99	2.3
T0046269	2	22.9514	2020-02-22	0	A/A	153	40.5	17.3	0	0	106	62	72	4.73	0.56	4.12	1.77	1.79
T0002934	2	44.1342	2020-02-22	0	A/A	151	54.4	23.86	0	0	96	56	70	6.16	0.7	4.02	2.18	1.28
T0009758	2	33.8809	2020-02-22	0	A/A	167	65.9	23.63	0	0	124	74	90	5.65	0.79	6.03	3.53	1.48
T0116736	2	39.2498	2020-02-22	0	A/A	150.5	49.2	21.72	0	0	99	55	76	4.98	0.84	5.32	3.23	1.46
T0005093	2	35.2526	2020-02-22	0	A/A	162	55.8	21.26	0	0	99	61	71	4.81	0.85	3.56	1.5	1.5
T0038036	2	24.3888	2020-02-22	1	C/A	159	50.3	19.9	0	0	131	77	94	4.79	0.89	5.1	2.51	1.87
T0000088	2	37.3005	2020-02-22	0	A/A	157	56	22.72	0	0	111	68	80	5.5	0.98	5.01	2.69	1.63
T0010822	1	58.2533	2020-02-22	0	A/A		64.9	24.13	0	0	122	75		5.03	1	5.9	2.92	2.16
T0012029	1	31.6961	2020-02-22	0	A/A	182.5	80.2	24.08	0	0	115	68	83	4.91	1.06	4.12	2.55	0.94
T0012230	2	36.4216	2020-02-22	0	A/A	161	53.2	20.52	0	0	118	70	75	4.61	1.06	6.14	3.24	2.03
T0067878	2	44.0411	2020-02-22	0	A/A	164.5	58.4	21.58	0	0	104	53	69	5.27	1.06	4.13	2.1	1.41
T0085866	2	27.3128	2020-02-22	0	A/A	166	59.8	21.7	0	0	122	64	69	5.09	1.14	4.02	1.91	1.43
T0038090	2	24.5695	2020-02-22	0	A/A	163.5	42.7	15.97	0	0	119	76	93	5.11	1.19	4.64	2.3	1.55
T0013637	1	43.154	2020-02-22	0	A/A	169.5	65.8	22.9	0	0	127	84	73	5.37	1.27	7.34	4.3	1.76
T0089773	2	31.3018	2020-02-22	1	C/A	152.5	56.4	24.25	0	0	128	72	79	4.84	1.38	3.73	1.87	1.18
T0015627	2	34.0808	2020-02-22	0	A/A	152	54.9	23.76	0	0	131	79	83	5	1.6	4	2.16	1.05
T0088710	1	40.4326	2020-02-22	0	A/A	176.5	70.7	22.7	0	0	106	65	64	5.12	1.61	4.15	2.19	1.16
T0004767	1	51.3922	2020-02-22	0	A/A	177	72.9	23.27	0	0	121	70	95	5.56	1.62	5.04	2.74	1.43
T0017004	1	38.3381	2020-02-22	0	A/A	177	76	24.26	0	0	126	77	79	4.72	2.61	6.58	3.92	1.15
T0015554	1	46.0726	2020-02-22	1	C/A	171	70	23.94	0	0	136	93	93	5.29	4.58	6.18	3.28	0.99
T0013396	1	32.3504	2020-02-22	0	A/A	166	73.4	26.64	1	1	122	72	88	5.05	1.21	6.01	3.59	1.3
T0002491	1	44.4298	2020-02-22	0	A/A	169	76.3	26.72	1	1	119	77	83	4.79	1.99	4.84	2.67	1.36
T0116746	1	55.1978	2020-02-22	0	A/A	183.5	100.1	29.73	1	1	138	65	66	8.96	2.03	3.35	1.63	0.99
T0002479	2	38.8583	2020-02-23	0	A/A	166	52.7	19.13	0	0	110	62	100
T0034692	1	39.8439	2020-02-23	0	A/A	168.5	60.9	21.45	0	0	110	65	97	7.83	0.41	4.19	2.3	1.32
T0013001	2	33.1335	2020-02-23	0	A/A	158.5	56.5	22.49	0	0	115	69	71	5.39	0.58	4.65	2.13	1.86
T0089841	2	40.2957	2020-02-23	0	A/A	158	51.6	20.67	0	0	119	76	83	5.47	0.63	4.53	2.4	1.74
T0006309	2	35.9644	2020-02-23	0	A/A	165.5	58.2	21.25	0	0	107	59	69	4.67	0.67	4.53	2.36	1.49
T0046211	2	24.3477	2020-02-23	0	A/A	162.5	54.3	20.56	0	0	121	64	74	4.91	0.82	5.21	2.95	1.67
T0009273	1	28.9911	2020-02-23	0	A/A	176	74.6	24.08	0	0	120	75	74	5.1	1.46	4.18	2.22	1.14
T0046232	2	24.2327	2020-02-23	0	A/A	163.5	62.6	23.42	0	0	125	76	106	5.12	2.75	6.76	3.9	1.8
T0011297	2	36.4107	2020-02-23	0	A/A	158	67.4	27	1	1	138	70	82	5.67	1.66	5.22	3.23	1.34
T0010744	1	45.1554	2020-02-23	0	A/A	172	76.5	25.86	1	1	146	87	109	5.99	4.9	4.79	2.36	0.86
T0004510	2	48.167	2020-02-24	0	A/A	157	54.8	22.23	0	0	142	91	99
T0087386	2	26.3929	2020-02-24	1	C/C	161	44.8	17.28	0	0	99	58	83	4.8	0.6	3.63	1.63	1.6
T0011345	2	27.3374	2020-02-24	0	A/A	162.5	49.6	18.78	0	0	106	59	77	4.99	0.77	4.98	2.39	1.83
T0006496	1	27.1239	2020-02-24	0	A/A	167.5	65	23.17	0	0	107	69	89	5.63	0.83	3.79	2.03	1.24
T0016058	2	25.5222	2020-02-24	0	A/A	161	47	18.13	0	0	123	78	81	4.8	0.84	4.04	1.46	2.03
T0049776	2	24.9199	2020-02-24	0	A/A	153	54.9	23.45	0	0	101	46	77	4.85	0.91	5.63	2.83	2.03
T0004484	2	24.8104	2020-02-24	0	A/A	165.5	49.9	18.22	0	0	126	76	89	5.06	0.94	4.02	1.61	1.79
T0002829	2	41.2704	2020-02-24	0	A/A	155.5	60.1	24.86	0	0	135	83	91	5.69	1.04	3.57	1.69	1.3
T0007282	2	26.8392	2020-02-24	0	A/A	156	56.4	23.18	0	0	119	72	96	5.31	1.08	4.56	2.38	1.4
T0004254	2	38.308	2020-02-24	0	A/A	159.5	57.9	22.76	0	0	118	80	78	5.5	1.18	5.79	3.48	1.33
T0015597	2	40.4298	2020-02-24	0	A/A	159.5	59.1	23.23	0	0	111	44	66	5.59	1.23	5.28	2.91	1.73
T0011471	2	30.2971	2020-02-24	0	A/A	153.5	39.3	16.68	0	0	113	78	114	5.52	1.75	4.58	1.78	2.03
T0011205	1	44.2574	2020-02-24	0	A/A	172	73	24.68	0	0	136	84	84	5.93	2.92	4.75	2.46	1.02
T0006186	2	37.9822	2020-02-24	0	A/A	166	79.4	28.82	1	1	123	82	79	5.46	0.65	4.46	2.35	1.73
T0015480	2	37.5907	2020-02-24	0	A/A	148	61.3	27.99	1	1	114	72	78	5.39	1.33	4.79	2.59	1.42
T0007629	2	35.9699	2020-02-24	0	A/A	153.5	64.2	27.25	1	1	132	85	94	8.38	3.05	6.14	3.4	1.39
T0019479	2	29.013	2020-02-24	0	A/A	148.5	72.7	32.97	2	1	134	77	99	5.47	0.86	4.46	2.56	1.4
T0011123	2	42.1218	2020-02-24	0	A/A	164.5	85.4	31.56	2	1	118	73	71	4.71	0.92	6.91	4.11	1.86
T0085214	2	23.3922	2020-02-25	1	C/A	170.5	56.2	19.33	0	0	121	69	105
T0103610	2	24.3888	2020-02-25	0	A/A	148.5	45.4	20.59	0	0	127	78	126
T0086747	2	24.5065	2020-02-25	0	A/A	171.5	63.6	21.62	0	0	104	80	96
T0011379	2	30.3463	2020-02-25	1	C/A	153	58.2	24.86	0	0	135	58	89
T0075786	2	33.9685	2020-02-25	0	A/A	158.5	58.5	23.29	0	0	132	92	101
T0004144	2	37.5086	2020-02-25	0	A/A	159.5	47.2	18.55	0	0	99	65	113
T0016241	2	28.3285	2020-02-25	1	C/A		57	21.59	0	0	108	63		4.67	0.43	4.77	2.15	1.93
T0046524	2	36.2628	2020-02-25	0	A/A	162.5	53.4	20.22	0	0	110	74	75	4.87	0.51	5.38	3.12	2.01
T0013879	2	56.167	2020-02-25	0	A/A	161	55	21.22	0	0	125	66	88	5.29	0.53	5.46	2.62	2.28
T0004832	2	29.013	2020-02-25	0	A/A	160	49.5	19.34	0	0	105	56	106	4.69	0.54	5.89	3.41	1.75
T0070572	2	26.4038	2020-02-25	0	A/A	158.5	56.4	22.45	0	0	106	69	83	5.17	0.59	3.03	1.42	1.22
T0015438	2	49.3443	2020-02-25	0	A/A		56.3	22.7	0	0	101	45	60	4.66	0.59	4.89	2.81	1.36
T0009233	2	32.95	2020-02-25	0	A/A	165.5	54.1	19.75	0	0	110	50	75	5.1	0.63	3.66	1.71	1.48
T0010035	2	38.6119	2020-02-25	0	A/A		62	24.84	0	0	106	64		4.97	0.71	3.64	1.71	1.47
T0016108	2	34.7296	2020-02-25	0	A/A	158.5	51.1	20.34	0	0	122	68	86	4.92	0.78	4.35	2.01	1.65
T0046606	2	46.9021	2020-02-25	0	A/A	161.5	52.4	20.09	0	0	119	68	99	5.2	0.88	5.52	3.19	1.5
T0051527	2	36.3833	2020-02-25	1	C/A		43	18.25	0	0	111	73		5.09	1.04	4	2.08	1.49
T0002793	2	37.3717	2020-02-25	0	A/A	155	56.4	23.48	0	0	114	74	72	5.32	1.23	4.1	1.83	1.5
T0015418	1	49.8042	2020-02-25	1	C/C	168	66.2	23.46	0	0	151	89	76	6.1	1.34	5.8	3.46	1.54
T0006960	2	33.963	2020-02-25	0	A/A		62	22.77	0	0	130	72		5.62	1.47	4.79	2.67	1.28
T0002037	2	31.9945	2020-02-25	0	A/A	160.5	48.1	18.67	0	0	115	69	103	5.17	1.48	4.62	3.03	1.05
T0017098	2	33.0897	2020-02-25	0	A/A		53.1	23.6	0	0	107	72		4.72	2.22	5.52	3.32	1.47
T0011172	2	48.3669	2020-02-25	0	A/A	157.5	60.9	24.55	0	0	119	71	96	4.99	4.05	6.64	3.35	1.6
T0010752	1	48.1588	2020-02-25	0	A/A		63.4	23.29	0	0	157	87		6.54	5.05	6.73	2.56	1.94
T0116816	1	38.2861	2020-02-25	0	A/A	168	82.7	29.3	1	1	139	106	70	4.96	1.32	4.4	2.8	1.09
T0015687	1	41.0568	2020-02-25	0	A/A	168	71.6	25.37	1	1	138	78	74	11.15	2.55	4.34	2.29	1.12
T0050464	2	55.1622	2020-02-25	0	A/A	154.5	80.5	33.72	2	1	132	84	75	5.36	2.2	5.43	2.93	1.31
T0021953	1	50.1684	2020-02-25	0	A/A	170.5	89.2	30.69	2	1	137	83	77	10.09	2.36	4.27	2.48	0.71
T0016584	1	32.4435	2020-02-25	1	C/A	171.5	100.3	34.1	2	1	140	77	89	5.31	3.54	5.21	2.89	0.97
T0011863	2	36.2437	2020-02-26	0	A/A	164	52.1	19.37	0	0	99	64	87
T0008086	2	26.5435	2020-02-26	1	C/A	148.5	44.5	20.18	0	0	102	72	94	5.09	0.46	4.28	1.46	2.28
T0002468	1	37.0568	2020-02-26	0	A/A	168.5	68.6	24.16	0	0	120	64	90	4.9	0.56	4.4	2.37	1.51
T0011404	2	41.4209	2020-02-26	0	A/A	163	55.1	20.74	0	0	123	79	80	5.11	0.57	3.45	1.51	1.4
T0013365	2	27.4825	2020-02-26	0	A/A	159.5	51.6	20.28	0	0	111	68	86	5.39	0.61	4.17	1.79	1.89
T0006667	2	25.9713	2020-02-26	1	C/A	156.5	43.7	17.84	0	0	119	63	69	5.08	0.63	4.29	2.18	1.61
T0007264	2	26.7488	2020-02-26	0	A/A	155	41.8	17.4	0	0	95	70	101	4.78	0.73	3.76	1.39	1.95
T0011397	2	42.5489	2020-02-26	0	A/A		53.8	21.69	0	0	107	61		5.05	0.74	5.46	2.96	1.72
T0047141	2	24.6516	2020-02-26	0	A/A	162	55.4	21.11	0	0	107	60	84	5.04	0.78	2.77	1.16	1.19
T0008830	2	34.5873	2020-02-26	0	A/A		49.6	18.56	0	0	112	63		4.47	0.79	4.62	2.35	1.81
T0006409	2	32.3422	2020-02-26	1	C/A	166.5	56.5	20.38	0	0	131	79	97	4.68	0.81	4.75	2.06	2.03
T0088057	2	26.872	2020-02-26	0	A/A	156	47.2	19.4	0	0	110	76	92	4.54	0.82	4.96	2.45	1.76
T0000254	2	24.5996	2020-02-26	0	A/A	163.5	57.5	21.51	0	0	104	63	97	4.95	0.85	6.15	3.14	2.3
T0011121	2	49.6099	2020-02-26	0	A/A		55.8	22.78	0	0	103	59		4.79	0.94	4.63	2.13	1.74
T0011165	1	50.976	2020-02-26	0	A/A	163	56.2	21.15	0	0	133	87	73	5.45	0.98	4.27	2.55	0.99
T0006782	2	33.1828	2020-02-26	0	A/A		60	22.04	0	0	120	70		5.47	0.99	4.66	2.45	1.56
T0116940	2	30.9268	2020-02-26	0	A/A	161.5	51.9	19.9	0	0	112	61	78	4.77	1.26	4.17	2.16	1.31
T0008822	1	29.5332	2020-02-26	0	A/A	187.5	69.7	19.83	0	0	131	78	121	5.09	1.27	3.42	1.52	1.43
T0009205	2	48.0246	2020-02-26	0	A/A		51.1	21.27	0	0	109	64		5.17	1.57	6.78	4.23	1.28
T0090265	2	27.206	2020-02-26	0	A/A	165.5	66.7	24.35	0	0	138	83	78	4.92	1.98	4.92	2.86	1.23
T0006373	2	52.4873	2020-02-26	0	A/A	154	57.8	24.37	0	0	139	81	97	5.61	2.1	5.33	2.26	2.25
T0014114	2	39.3977	2020-02-26	0	A/A	159	63.7	25.2	1	1	134	87	99
T0047472	2	42.2615	2020-02-26	0	A/A	150.5	60.5	26.71	1	1	102	63	94	5.05	0.64	4.3	2.45	1.25
T0116949	1	45.0787	2020-02-26	0	A/A	163	78.7	29.62	1	1	123	78	82	5.15	1.4	5.25	3.06	1.23
T0015904	2	29.7002	2020-02-26	0	A/A	162	67.1	25.57	1	1	130	70	70	4.93	2.23	4.37	2.14	1.37
T0088407	1	52.3641	2020-02-26	0	A/A	177	91.8	29.3	1	1	134	82	83	5.33	3.44	5.31	2.69	1.41
T0051436	1	41.1937	2020-02-26	0	A/A	168.5	80.3	28.28	1	1	131	89	82	6.19	3.84	5.69	3.21	1.14
T0016083	2	30.5352	2020-02-26	0	A/A	150	68	30.22	2	1	132	74	80	5.73	1.66	5.37	3.24	1.21
T0034469	2	57.681	2020-02-26	0	A/A	149	67.8	30.54	2	1	114	72	83	5.47	2.01	5.29	2.87	1.43
T0012735	2	31.1513	2020-02-27	0	A/A	162	74.6	28.43	1	1	110	70	78	5.43	0.55	4.38	2.26	1.55
T0002620	2	33.5797	2020-02-27	0	A/A	155	61.2	25.47	1	1	113	64	92	4.57	0.71	3.03	1.5	1.07
T0009914	2	48.5777	2020-02-27	0	A/A	161.5	72.3	27.72	1	1	118	77	59	5.01	0.72	4.98	2.48	1.89
T0008724	1	46.0507	2020-02-27	0	A/A	164	71.4	26.55	1	1	140	92	84	4.8	1.84	5.65	3.14	1.47
T0015905	2	32.4134	2020-02-27	0	A/A	162	69.7	26.56	1	1	121	76	100	4.83	3.56	4.99	2.61	1.11
T0107066	1	46.6119	2020-02-27	0	A/A	171	89.7	30.68	2	1	144	98	90	5.66	3.13	3.59	1.71	0.81
T0024156	1	51.2991	2020-02-27	1	C/A	169.5	102.1	35.54	2	1	150	103	83	4.61	4.32	6.24	3.14	1.18
T0029866	2	31.1157	2020-02-28	1	C/A	153.5	56.3	23.9	0	0	117	71	95
T0009533	2	43.5483	2020-02-28	0	A/A		51.1	20.86	0	0	103	55		4.95	1.35	4.62	2.42	1.34
T0004480	2	31.4387	2020-02-28	0	A/A	152.5	68.8	29.58	1	1	107	60	92
T0002755	2	49.18	2020-02-28	0	A/A	157	62.3	25.28	1	1				5.55	0.95	4.54	2.36	1.51
T0117075	2	81.9767	2020-02-28	0	A/A	144.5	60.2	28.83	1	1	148	61	74	10.91	1.26	3.48	1.51	1.33
T0117063	2	65.577	2020-02-28	0	A/A	147.5	61.1	28.08	1	1	139	77	69	4.96	1.38	3.58	1.34	1.65
T0117056	1	40.8843	2020-02-28	0	A/A	163.5	76	28.43	1	1	136	81	89	5.72	1.96	6.08	3.65	1.15
T0029865	2	31.4031	2020-02-28	0	A/A	160	78.1	30.51	2	1	127	72	92
T0087175	2	52.0794	2020-02-28	0	A/A	160	77.3	30.2	2	1	135	67	81
T0117073	2	53.1882	2020-02-28	0	A/A	158	84.5	33.85	2	1	148	73	101	5.21	1.74	5.69	3.4	1.26
T0117077	2	69.0431	2020-02-28	0	A/A	161	85.8	33.1	2	1	128	64	70	3.69	2.73	5.13	2.72	1.14
T0117078	2	58.9377	2020-02-28	0	A/A	164.5	89.2	32.96	2	1	154	71	84	18.18	5.55	5.73	3.06	0.98
T0012728	2	36.9966	2020-02-29	0	A/A	159	63.5	25.12	1	1	106	61	65
T0117126	2	53.4949	2020-02-29	0	A/A	159.5	71.7	28.18	1	1	125	73	112	5.53	2.3	5.55	2.85	1.28
T0117091	1	41.514	2020-02-29	0	A/A	167.5	82.8	29.51	1	1	148	98	94	6.71	2.38	4.8	2.66	1.15
T0117080	1	26.7899	2020-02-29	0	A/A	177.5	97.8	31.04	2	1	144	100	114
T0075060	2	42.6311	2020-02-29	0	A/A	157	74.5	30.23	2	1	136	81	108	5.08	1.34	5.51	2.84	1.8
T0004214	2	28.9281	2020-02-29	0	A/A	150	72	32	2	1	123	82	90	5.05	1.48	6.47	4.12	1.14
T0117085	2	48.1999	2020-02-29	0	A/A	165	98	36	2	1	151	76	70	5.04	1.56	4.45	2.26	1.41
T0117087	1	37.7248	2020-02-29	0	A/A	173	104.4	34.88	2	1	119	74	84	5.1	2.04	5.11	2.92	1.03
T0048647	1	55.2936	2020-02-29	0	A/A	171.5	105.2	35.77	2	1	143	81	67	6.76	3.27	4.53	2.42	0.94
T0073701	1	57.1444	2020-02-29	0	A/A	173	98.4	32.88	2	1	135	72	88	5.77	4.87	5.73	2.94	0.78
T0117176	1	29.462	2020-03-01	0	A/A	173	87.2	29.14	1	1	145	76	90
T0045767	1	47.7153	2020-03-01	0	A/A	166	77.9	28.27	1	1	159	94	98	5.1	2.95	6.14	3.29	1.33
T0008506	2	27.3758	2020-03-02	0	A/A	158.5	57.4	22.85	0	0	134	79	73
T0114854	2	46.2094	2020-03-02	0	A/A	157.5	70.2	28.3	1	1	125	71	73
T0060640	2	44.1013	2020-03-02	0	A/A	152.5	66	28.38	1	1	124	80	82	5.99	0.85	4.03	2.34	1.19
T0117182	1	19.1841	2020-03-02	0	A/A	164.5	91	33.63	2	1	131	73	94
T0117181	1	29.87	2020-03-02	0	A/A	174.5	93.1	30.58	2	1	131	88	78
T0036555	1	50.0753	2020-03-02	0	A/A	179.5	102.5	31.81	2	1
T0089597	1	54.3436	2020-03-02	0	A/A	178.5	97.1	30.48	2	1	112	68	91	6.19	1.73	5.05	3.21	1.05
T0117251	1	74.2779	2020-03-03	0	A/A	165	80.3	29.5	1	1	166	82	87
T0059951	2	42.9514	2020-03-03	0	A/A	168	82.5	29.23	1	1	114	67	92	4.64	0.54	5.13	2.71	1.68
T0117260	1	37.6865	2020-03-03	0	A/A	173.5	85.7	28.47	1	1	134	92	75	4.67	1.31	4.83	2.74	1.27
T0047666	1	35.4141	2020-03-03	0	A/A	172	83	28.06	1	1	152	83	108	4.88	1.73	6.36	3.9	1.05
T0117290	1	40.8734	2020-03-03	0	A/A	162	73.5	28.01	1	1	127	79	77	5.28	2.66	5.55	3.25	1.14
T0020664	1	53.7166	2020-03-03	0	A/A	160.5	75.6	29.35	1	1	159	97	94	5.78	3.5	4.65	2.37	0.95
T0117244	1	57.4346	2020-03-03	0	A/A	167.5	91.1	32.47	2	1	120	71	83	12.09	7.75	4.38	1.61	0.98
T0023456	1	25.4237	2020-03-04	0	A/A	176	89.5	28.89	1	1	125	68	82
T0117390	2	36.0876	2020-03-04	0	A/A	157	69.3	28.12	1	1	113	60	68
T0117328	1	45.9658	2020-03-04	0	A/A	166.5	80.7	29.11	1	1	126	67	72	5.18	1.22	7.03	4.17	1.58
T0009984	1	56.178	2020-03-04	0	A/A	176.5	88.9	28.54	1	1	124	76	92	6.22	1.46	4.47	2.5	1.2
T0090231	2	32.7666	2020-03-04	0	A/A	157	71	28.81	1	1	137	86	86	5.35	6.95	4.94	2.36	0.59
T0117378	2	22.9459	2020-03-04	0	A/A	165	90.3	33.17	2	1	109	70	98
T0052230	1	42.4312	2020-03-04	0	A/A	163.5	89.6	33.52	2	1	132	81	82	5.81	3.52	5.05	2.8	0.72
T0036873	1	42.3244	2020-03-05	0	A/A	165.5	81.3	29.68	1	1	149	99	65	6.11	2.02	5.27	3.17	1.11
T0117234	1	41.4593	2020-03-05	0	A/A	161.5	76.1	29.18	1	1	145	96	73	5.95	7.42	6.36	1.56	1.23
T0004687	2	45.0349	2020-03-06	0	A/A	163	65.8	24.77	0	0	120	64	82	5.5	0.92	5.97	3.29	1.75
T0117498	2	55.1047	2020-03-06	0	A/A	158	74.7	29.92	1	1	139	88	71
T0117226	2	72.2902	2020-03-06	0	A/A	150	63.6	28.27	1	1	149	87	89
T0031189	2	45.4292	2020-03-06	1	C/A	156.5	66.5	27.15	1	1	116	70	70	4.73	0.73	4.93	2.78	1.41
T0053949	1	42.5188	2020-03-06	1	C/A	174	87.8	29	1	1	125	86	81	5.14	1.49	6.34	4.1	1.11
T0016859	2	34.3901	2020-03-06	0	A/A	162.5	72.5	27.46	1	1	122	74	81	6.32	1.6	3.98	2.04	1.14
T0117501	2	50.0151	2020-03-06	1	C/A	159.5	76.6	30.11	2	1	119	70	77
T0117474	1	22.3135	2020-03-06	0	A/A	179	131.9	41.17	2	1	146	87	109	4.99	2.85	4.79	2.88	0.72
T0087116	1	27.8686	2020-03-06	0	A/A	171	88.8	30.37	2	1	118	77	91	5.12	3.63	6.22	3.37	1.14
T0014327	2	36.6954	2020-03-07	0	A/A	168.5	69.8	24.59	0	0	124	69	75	4.93	0.63	5.5	3.03	1.79
T0015565	2	33.9138	2020-03-07	0	A/A	153.5	50.1	21.26	0	0	102	60	72	4.67	1.16	5.93	3.19	1.7
T0015478	1	39.0746	2020-03-07	0	A/A	163.5	74.2	27.76	1	1	129	76	82	5.11	1.93	4.84	2.5	1.55
T0029851	2	36.8214	2020-03-07	0	A/A	156.5	61.5	25.11	1	1	118	69	93	5.32	2.2	5.52	3.1	1.15
T0117495	2	67.1923	2020-03-07	0	A/A	153.5	66	28.01	1	1	131	67	79	9.65	3.91	3.2	1.44	0.73
T0039203	1	59.5236	2020-03-08	0	A/A	182	95.5	28.83	1	1	117	79	85	9.44	3.43	5.39	2.82	1.2
T0022370	2	63.9179	2020-03-09	1	C/A	154.5	67.6	28.32	1	1	154	68	86	5	1.07	6.52	4.07	1.5
T0014095	1	55.1403	2020-03-09	0	A/A	162.5	75	28.4	1	1	126	74	97	5.85	1.11	4.75	2.73	1.02
T0075436	1	52.0548	2020-03-09	0	A/A	172.5	88	29.57	1	1	137	82	75	6.32	1.98	8.11	5.03	1.57
T0117588	1	46.1054	2020-03-09	0	A/A	162	80	30.48	2	1	132	86	85	5.64	2.35	6.55	4.01	1.09
T0117592	1	70.3546	2020-03-10	0	A/A	175	86.5	28.25	1	1	133	73	71	5.21	5	5.35	2.76	0.8
T0046261	2	23.5838	2020-03-24	0	A/A	160.5	79	30.67	2	1	120	85	78	5	0.31	4.53	2.28	1.69
